# Supplementary material for: Designing synthetic networks in silico: a generalised evolutionary algorithm approach
Source: BMC Syst Biol. 2017 Dec 2;11:118. doi: 10.1186/s12918-017-0499-9 (PMC5712201; doi:10.1186/s12918-017-0499-9)
Supplement: Supplementary file 2 — Simulation Code. A Python script that allows for the simulation of models presented in Fig. 10 c, d & e. (PY 7 kb) [file 12918_2017_499_MOESM2_ESM.py]

# -*- coding: utf-8 -*-
"""
Created on Mon Oct 30 11:06:14 2017

@author: Bob van Sluijs (bob.vansluijs@gmail.com)
"""
import numpy
import matplotlib.pylab as plt
from scipy.integrate import odeint

Fig_10C =['  + y[13] * 7.05   - y[0] * 0.7 ', '  + y[8] * y[15] * 55.045   - y[1] * 20.08   - y[1] * 0.62 ','  + y[12] * 9.25   - y[2] * 0.7475 ', '  + y[11] * y[15] * 50.05   - y[3] * 70.03 ', '  + y[11] * 7.05   - y[4] * 0.7025 ', '  + y[11] * 7.05   - y[5] * 0.7025 ', '  + y[14] * 6.5   - y[15] * y[6] * 40.06   - y[6] * 0.62 ', '  + y[19] * y[18] * 20.08   - y[7] * 0.1   - y[7] * 0.42 ', '  + y[2] * 10.35   - y[8] * y[15] * 55.045   + y[1] * 20.08   - y[8] * 0.46 ', '0', '0', '  - y[11] * y[15] * 50.05   + y[3] * 70.03 ', '  - y[12] * y[18] * 55.045   + y[17] * 15.085 ', '  + y[9] * 5.95   - y[13] * 0.5 ', '  + y[9] * 5.95   - y[14] * 0.815 ', '  + y[16] * 8.15   - y[15] * y[6] * 40.06   - y[8] * y[15] * 55.045   + y[1] * 20.08   - y[11] * y[15] * 50.05   + y[3] * 70.03   - y[15] * 0.38 ', '  + y[10] * 8.7   - y[16] * 0.7925 ', '  + y[12] * y[18] * 55.045   - y[17] * 15.085 ', '  + y[22] * y[22] * 35.065   - y[18] * 45.055   - y[19] * y[18] * 20.08   + y[7] * 0.1   - y[12] * y[18] * 55.045   + y[17] * 15.085   - y[18] * 0.38 ', '  + y[15] * y[6] * 40.06   - y[19] * y[18] * 20.08   + y[7] * 0.1   - y[19] * 0.5 ', '  + y[4] * 5.4   - y[21] * y[20] * 20.08   - y[20] * 0.62 ', '  + y[5] * 4.3   - y[21] * y[20] * 20.08   - y[21] * 0.34 ', '  + y[21] * y[20] * 20.08   - y[22] * y[22] * 35.065   + y[18] * 45.055   - y[22] * 0.5 ']
Fig_10D =['  + y[4] * 9.25   - y[23] * y[0] * 40.06   - y[0] * 0.26 ', '  + y[5] * 7.6   - y[1] * y[16] * 75.025   - y[1] * y[1] * 60.04   + y[2] * 55.045   - y[1] * 0.34 ', '  + y[1] * y[1] * 60.04   - y[2] * 55.045   - y[14] * y[7] * y[2] * 45.055   + y[10] * 45.055   - y[13] * y[2] * 40.06   + y[11] * 0.1   - y[2] * 0.46 ', '  + y[14] * 4.85   - y[3] * 0.7925 ', '  + y[14] * 4.85   - y[4] * 0.635 ', '  + y[13] * 9.25   - y[5] * 0.7025 ', '  - y[6] * y[8] * 60.04   + y[9] * 65.035 ', '  + y[23] * y[0] * 40.06   - y[14] * y[7] * y[2] * 45.055   + y[10] * 45.055   - y[7] * 0.38 ', '  - y[6] * y[8] * 60.04   + y[9] * 65.035   - y[8] * 0.34 ', '  + y[6] * y[8] * 60.04   - y[9] * 65.035   - y[9] * 15.75 ', '  + y[14] * y[7] * y[2] * 45.055   - y[10] * 45.055 ', '  + y[13] * y[2] * 40.06   - y[11] * 0.1 ', '  + y[1] * y[16] * 75.025   - y[12] * 0.5 ', '  - y[13] * y[2] * 40.06   + y[11] * 0.1 ', '  - y[14] * y[7] * y[2] * 45.055   + y[10] * 45.055 ', '  + y[18] * 7.6   - y[15] * 0.5 ', '  + y[17] * 10.35   - y[1] * y[16] * 75.025   - y[22] * y[16] * 20.08   - y[8] * y[16] * 15.085   - y[16] * 0.34 ', '  + y[6] * 4.3   + y[9] * 15.75   - y[17] * 0.7025 ', '  + y[6] * 4.3   + y[9] * 15.75   - y[18] * 0.68 ', '  + y[6] * 4.3   + y[9] * 15.75   - y[19] * 0.725 ', '  + y[6] * 4.3   + y[9] * 15.75   - y[20] * 0.7925 ', '  + y[20] * 5.95   - y[21] * 0.58 ', '  - y[22] * 0.58 ', '  + y[3] * 9.25   - y[23] * y[0] * 40.06   - y[23] * 0.26 ', '  + y[19] * 7.05   - y[24] * 0.62 ']
Fig_10E =['  + y[49] * 7.6   - y[11] * y[0] * 45.055   - y[0] * 0.66 ', '  - y[45] * y[1] * 35.065   + y[22] * 40.06   - y[1] * 0.46 ', '  + y[27] * y[35] * y[22] * 40.06   - y[2] * 50.05   - y[2] * 1.0 ', '  + y[14] * 5.95   - y[3] * 0.68 ', '0', '  + y[18] * 6.5   - y[5] * 0.6125 ', '  + y[14] * 5.95   - y[6] * 0.8375 ', '  + y[50] * y[43] * 20.08   - y[7] * 0.62 ', '  + y[14] * 5.95   - y[8] * 0.8825 ', '  + y[42] * 5.4   - y[9] * 0.62 ', '  + y[25] * 3.2   - y[10] * 0.68 ', '  + y[52] * 4.85   - y[41] * y[11] * 10.09   - y[11] * y[0] * 45.055   - y[11] * 0.42 ', '  + y[5] * 4.85   - y[14] * y[12] * y[41] * 40.06   + y[38] * 85.015   - y[12] * 0.46 ', '0', '  - y[14] * y[12] * y[41] * 40.06   + y[38] * 85.015 ', '  + y[4] * 6.5   - y[15] * 0.59 ', '  + y[13] * 3.2   - y[16] * 0.68 ', '  + y[28] * y[33] * 15.085   - y[17] * 70.03 ', '  - y[18] * y[32] * 85.015   + y[20] * 45.055 ', '  + y[4] * 6.5   - y[19] * 0.68 ', '  + y[18] * y[32] * 85.015   - y[20] * 45.055 ', '  + y[4] * 6.5   - y[21] * 0.7475 ', '  + y[45] * y[1] * 35.065   - y[22] * 40.06   - y[27] * y[35] * y[22] * 40.06   + y[2] * 50.05   - y[22] * 0.38 ', '  + y[28] * 4.3   - y[23] * 0.6575 ', '0', '0', '  + y[53] * 1.0   - y[26] * 0.38 ', '  - y[27] * y[35] * y[22] * 40.06   + y[2] * 50.05 ', '  - y[28] * y[33] * 15.085   + y[17] * 70.03 ', '  + y[11] * y[0] * 45.055   - y[29] * y[36] * 15.085   + y[35] * 40.06   - y[29] * 0.62 ', '  + y[10] * 6.5   - y[30] * 0.38 ', '  + y[6] * 10.35   - y[31] * y[32] * 50.05   - y[31] * 0.42 ', '  + y[16] * 8.15   - y[31] * y[32] * 50.05   - y[32] * y[41] * 20.08   - y[18] * y[32] * 85.015   + y[20] * 45.055   - y[32] * 0.38 ', '  + y[31] * y[32] * 50.05   - y[28] * y[33] * 15.085   + y[17] * 70.03   - y[33] * 0.42 ', '  + y[15] * 2.1   - y[34] * 0.58 ', '  + y[29] * y[36] * 15.085   - y[35] * 40.06   - y[27] * y[35] * y[22] * 40.06   + y[2] * 50.05   - y[35] * 0.42 ', '  - y[29] * y[36] * 15.085   + y[35] * 40.06   - y[36] * 0.38 ', '  - y[37] * 0.26 ', '  + y[14] * y[12] * y[41] * 40.06   - y[38] * 85.015 ', '  + y[32] * y[41] * 20.08   - y[39] * 0.46 ', '  + y[47] * 4.3   - y[40] * 0.54 ', '  + y[23] * 3.2   - y[32] * y[41] * 20.08   - y[1] * y[41] * 55.045   - y[41] * y[11] * 10.09   - y[14] * y[12] * y[41] * 40.06   + y[38] * 85.015   - y[41] * 0.26 ', '  + y[25] * 3.2   - y[42] * 0.77 ', '  + y[8] * 5.95   - y[50] * y[43] * 20.08   - y[37] * y[43] * 65.035   - y[36] * y[43] * 55.045   - y[43] * 0.58 ', '  + y[46] * 5.4   - y[44] * 0.62 ', '  + y[41] * y[11] * 10.09   - y[45] * y[1] * 35.065   + y[22] * 40.06   - y[45] * 0.66 ', '  + y[24] * 4.3   - y[46] * 0.815 ', '  + y[24] * 4.3   - y[47] * 0.815 ', '  + y[21] * 7.05   - y[48] * 0.42 ', '  + y[27] * 2.1   + y[2] * 1.0   - y[49] * 0.7025 ', '  + y[3] * 4.85   - y[50] * y[43] * 20.08   - y[50] * 0.26 ', '  + y[19] * 11.45   - y[51] * 0.78 ', '  + y[27] * 2.1   + y[2] * 1.0   - y[52] * 0.59 ', '  + y[14] * 5.95   - y[53] * 0.68 ']

#number of species
#first = 54, plot species 12
#second= 25, plot species 7
#third = 23, plot species 8

spc = [54,25,23]
index = [12,7,8]
models = [Fig_10C,Fig_10D,Fig_10E]
for i in range(len(spc)):
    s = spc[i]
    ind = index[i]
    model = models[i]
    ic = [1 for i in range(s)]
    def solve(model,ic,ind):
        for i in range(len(model)):
            model[i] = model[i].strip('  ')
        t = numpy.linspace(0,50,50*60)
        for i in range(len(model)):
            model[i] = compile(model[i],'state_equations','eval')#you need to compile otherwis the string needs to be evaluated at every step!!!!!!         
        def func(y,t,args = (model,)):
            result = [eval(model[i]) for i in range(len(model))]
            return result 
        cp = odeint(func,ic,t,args = (model,))             
        plt.plot(t,cp[:,ind])
        return cp
    cp = solve(model,ic,ind)
plt.show()
